# Supplementary material for: Fine Mapping of Ur-3, a Historically Important Rust Resistance Locus in Common Bean
Source: G3 (Bethesda). 2016 Dec 27;7(2):557–69. doi: 10.1534/g3.116.036061 (PMC5295601; doi:10.1534/g3.116.036061)
Supplement: Supplementary file 3 [file 557TableS1.xlsx]

## Sheet: Table S1
Table S1. Reaction of bean rust differential cultivars to races of the bean pathogen used or named in the fine mapping of the Ur-3 rust resistance gene of common bean
Differential Cultivars1	Rust Resistance Gene	Binary System value1	Reaction4 to races of the bean rust pathogen
			15-12 (41)	15-3 (47)	22-6 (49)	31-1 (53)	31-22 (67)	37-1 (84)	22-52 (108)
Andean
Early Gallatin	Ur-4	1	4,5	4	2+,2	4,5	4,5	6,5	2+,2
Redlands Pioneer	Ur-13	2	4,5	4,5	4,5	4	5,6	f2,3	4
Montcalm	Unknown	4	4	5	4,5,6	4,5	5,6	4,5	4
PC 503	Ur-9, Ur-12	8	4,5	4,5	2,2+	4,5	5,6	2	2+,2
Golden Gate Wax	Ur-6	16	2,2+	2,2+	4	4,5	4	3,f2,2	5,4
PI 260418	Unknown	32	3,f2	3, f2	3,f2	3,f2	3,f2	4,5	3,f2
Mesoamerican
G. N. 11403	Ur-7	1	5,4	5,4,6	f2,3	5,4,6	f2,3	4,5	f2,3
Aurora	Ur-3	2	2,2+	4,5	5,4,6	2,2+	4,5,6	2	2,2+
Mexico 309	Ur-5	4	3,2	3	5,6,4	3,2	5,6,4	3	5,6,4
Mexico 235	Ur-3+	8	2	3	2	2	2	2,2+	2
CNC3	Unknown	16	2,3	f2,3	3	3,2,3	4,3	2	5,4,6
PI 181996	Ur-11	32	f2,3	f2,3	f2,3	f2,3	f2,3	f2,3	5,6,4
1Six Andean and six Mesoamerican differential cultivars and the binary system for naming the races of the bean rust pathogen (Uromyces appendiculatus) adopted in the 3er International Bean Rust Workshop in South Africa (Steadman et al, 2002). 2Name of races of the rust pathogen according to the system adopted in South Africa and their original names in parenthesis. 3PC 50 = Pompadour Checa 50; G.…
