# Supplementary material for: Fine Mapping of Ur-3, a Historically Important Rust Resistance Locus in Common Bean
Source: G3 (Bethesda). 2016 Dec 27;7(2):557–69. doi: 10.1534/g3.116.036061 (PMC5295601; doi:10.1534/g3.116.036061)
Supplement: Supplementary file 5 [file 557TableS2.xlsx]

## Sheet: Table S2
Table S2. Reaction of 129 F2 plants from cross Pinto 114 (S) x Aurora (R) to races 15-1, 31-1, 37-1 and 22-52 of Uromyces appendiculatus phenotype and their genotype using KASP marker SS68.										Inheritance of rust resistance in common bean Aurora
F2 Plant ID	15-1	31-1	37-1	22-52	Rust phenotype	*Score SS68				Rust phenotype	No F2 plants Observed	No F2 plants Expected (3:1 ratio)	Chi square	p value
2-4045 #1	2	1	2	2	R	AB				Resistant	101	96.75	0.747	0.387501
2-4045 #2	1	1	1	2	R	AB				Susceptible	28	32.25
2-4045 #3	2	2	2	1	R	AB				Total	129
2-4045 #4	2	2	2	1	R	BB
2-4045 #5	2	1	2	f2	R	BB
2-4045 #6	4	1	4,3	4	S	AA
2-4045 #7	2	1	2	1	R	AB
2-4045 #8	1	2	2	2	R	AB
2-4045 #9	2	1	2	2	R	AB
2-4045 #10	1	1	2	1	R	AB
2-4045 #11	1	2	2	1	R	AB
2-4045 #12	1	2	2	2	R	AB
2-4045 #13	2	2	2	2	R	-
2-4045 #14	2	2	2	2	R	BB
2-4045 #17	1	1	2	f2	R	AB
2-4045 #19	2	2	2	2	R	BB
2-4045 #20	2	2	2,2+	2	R	AB
2-4045 #21	2	2	2	2	R	AB
2-4045 #22	2	1	1	2	R	AB
2-4045 #23	2	2	2	2	R	AB
2-4045 #24	5,4	5,4	4,3	1	S	AA
2-4045 #25	2	2	2	1	R	-
2-4045 #26	2	2	2	2	R	AB
2-4045 #27	2	1	2	2	R	AB
2-4045 #28	2	1	2	2	R	BB
2-4045 #31	2,2+	2	2	2	R	BB
2-4045 #32	2	2	2	2	R	AB
2-4045 #33	3,4,5	4,5	3,4,5	4,5	S	AA
2-4045 #34	2,2+	2	2	2	R	BB
2-4045 #35	2	1	2	1	R	AB
2-4045 #36	2,2+	1	2	1	R	AB
2-4045 #37	2	1	2	2	R	AB
2-4045 #38	2	2	2	2	R	-
2-4045 #39	2,2+	2	2,2+	2	R	AB
2-4045 #40	2,2+	2	2,2+	2	R	BB
2-4046 #1	1	1	2	2	R	AB
2-4046 #2	2	1	2	2	R	AB
2-4046 #3	2	1	2	1	R	BB
2-4046 #4	5,4	4	5,4	1	S	AA
2-4046 #5	4,5	1	4,3	1	S	AA
2-4046 #6	2	1	2	1	R	BB
2-4046 #9	2	1	2	1	R	AB
2-4046 #10	1	2	2	2	R	BB
2-4046 #11	5,4	4	3,4	3,4	S	AA
2-4046 #12	2	1	2	2	R	BB
2-4046 #14	1	1	2	2	R	AB
2-4046 #15	2,2+	2	2,2+,2++	2	R	AB
2-4046 #16	2,2+	2	2,2+	2,2+	R	AB
2-4046 #17	2,2+	1	2	2	R	BB
2-4046 #18	2,2+	1	2	2	R	BB
2-4046 #19	1	2	2	2	R	AB
2-4046 #20	1	2	2	2	R	AB
2-4046 #21	2,2+	1	2	2	R	BB
2-4046 #22	2	2	2	1	R	-
2-4046 #23	2	2	2	2	R	BB
2-4046 #24	2	1	2	2	R	BB
2-4046 #25	2	1	2	2	R	AB
2-4046 #26	2	1	1	1	R	AB
2-4046 #28	1	2	2	2	R	AB
2-4046 #29	2	2	2	2	R	AB
2-4046 #30	2	1	2	2	R	AB
2-4046 #31	2,2+	1	2	2	R	AB
2-4046 #32	2	1	2	1	R	AB
2-4046 #33	2	2	2	2	R	AB
2-4046 #34	2	2	2	2	R	AB
2-4046 #35	1	4,3	3,4	4	S	AA
2-4046 #36	2	2	2	2	R	AB
2-4046 #37	4	1	4,3	3,4	S	AA
2-4046 #38	4	4	3,4	4,3	S	AA
2-4046 #39	5	4,5	3,4	4,3	S	AA
2-4046 #40	4	4,3	5,4,6	4,5	S	AA
2-4046 #41	2,2+	2	2	2,2+	R	AB
2-4046 #42	2,2+	2	2	2	R	BB
2-4046 #43	2,2+	1	2	2	R	BB
2-4046 #44	2	1	2	2	R	AB
2-4046 #45	2	1	2	2	R	AB
2-4046 #46	2	2	2	1	R	AB
2-4046 #47	1	1	2	2	R	AB
2-4046 #48	2+,2++,2	2	2,2+	1	R	BB
2-4046 #49	4,5	5	3,4	4	S	AA
2-4046 #50	2	1	2	2	R	BB
2-4046 #51	5,4	4	3,4	4	S	AA
2-4046 #52	2,2+	1	2	1	R	AB
2-4046 #54	2	1	2	2	R	BB
2-4046 #55	2	1	2	2	R	AB
2-4046 #56	2,2+	2	2	2	R	AB
2-4046 #57	2,2+	2	2	1	R	AB
2-4046 #58	4,3,5	5,4	3,4,5	4,3,5	S	AA
2-4046 #59	2	2	2	2	R	AB
2-4046 #60	3,4	4	5,4	3,4,5	S	AA
2-4046 #61	4,5	4,5	3,4,5	3,4,5	S	AA
2-4046 #62	4,5	1	4	4,5	S	AA
2-4046 #63	2	2	2,2+	2	R	AB
2-4046 #64	2	2	2	2	R	AB
2-4046 #65	2,2+	2	2	1	R	AB
2-4046 #66	3,4,5	5	3,5	4,5	S	AA
2-4046 #67	4,3	4	3,4	4,3,5	S	AA
2-4046 #68	2	1	2	1	R	BB
2-4046 #69	2	1	2	2	R	AB
2-4046 #70	4,3,5	5,4	5,3	4	S	AA
2-4046 #71	4,3	4,3,5	3c,4	4,3	S	AA
2-4046 #72	4,3,5	1	3,4	4,5	S	AA
2-4046 #73	2	1	2	2	R	AB
2-4046 #74	2	1	2	1	R	AB
2-4046 #75	2,2+	2	2	2	R	AB
2-4046 #76	2	2	2	2	R	AB
2-4046 #77	2	f2	2,f2	2	R	BB
2-4046 #78	2,2+	2	2	2,2+	R	BB
2-4046 #79	4,5,3	5,4	3,4,5	4,5	S	AA
2-4046 #80	5,4,3	4	3,4	4,5,3	S	AA
2-4046 #81	2	1	2	2	R	-
2-4046 #82	2,2+	1	2	2	R	AB
2-4046 #83	4,5	4,3,5	3	4,3	S	AA
2-4046 #84	2	1	2	2	R	BB
2-4046 #85	2	2	2	2	R	AB
2-4046 #86	2,2+	2	2	1	R	BB
2-4046 #87	2,2+	2	2	2	R	BB
2-4046 #88	4,5	4,5	4,3,5	4,3	S	AA
2-4046 #89	2	2	2	2	R	BB
2-4046 #90	1	1	2	1	R	AB
2-4046 #91	1	1	2	2	R	AB
2-4046 #92	4,3	3,4	3,5	4	S	AA
2-4046 #94	1	1	2	1	R	BB
2-4046 #95	1	2	2	2	R	AB
2-4046 #96	1	1	2	2	R	AB
2-4046 #97	4	1	3	4	S	AA
2-4046 #98	2	1	2	1	R	AB
2-4046 #99	2	2	2	2	R	AB
2-4046 #100	1	1	2	2	R	BB
Standard bean rust grading scale: 1 = no visible symptoms; 2, 2+ = Necrotic spots without sporulation; f2 = faint and tiny chlorotic spots; 3 = Tiny uredinia (sporulating pustules) less than 0.3 mm in diameter; 4 = Medium uredinia, 0.3-0.5 mm in diameter (Large sporualting pustules); 5 = Large uredinia, 0.5-0.8 mm in diameter, 6 = Very large uredinia, larger than 0.8mm in diameter. Reactions 2, 3…
