# Supplementary material for: Fine Mapping of Ur-3, a Historically Important Rust Resistance Locus in Common Bean
Source: G3 (Bethesda). 2016 Dec 27;7(2):557–69. doi: 10.1534/g3.116.036061 (PMC5295601; doi:10.1534/g3.116.036061)
Supplement: Supplementary file 7 [file 557TableS3.xlsx]

## Sheet: Table S3
Table S3. Rust phenotype with four races of the bean rust pathogen and genotype with molecular markers of 129 F2 plants used for genetic linkage analysis around the Ur-3 locus.
F2 Plant ID	Race of Uromyces appendiculatus				Rust reaction	Scores for JoinMap Software for the phenotypic and genotipic data using SSR and SNP markers
	15-1	31-1	37-1	22-52		Phenotype	BARCPVSSR13992	BARCPVSSR13998	BARCPVSSR14001	SS1	SS3	SS4	SS5	BARCPVSSR14007	SS6	BARCPVSSR14082	BARCPVSSR14083	BARCPVSSR14084	BARCPVSSR14085	BARCPVSSR14086	BARCPVSSR14088	BARCPVSSR14079	BARCPVSSR14080	BARCPVSSR14081
2-4045 #1	2	1	2	2	R	c	h	h	h	h	h	h	h	h	h	h	h	h	h	h	h	h	h	h
2-4045 #2	1	1	1	2	R	c	h	h	h	h	h	h	h	h	-	h	h	h	h	h	h	h	h	h
2-4045 #3	2	2	2	1	R	c	h	h	h	h	h	h	h	h	h	a	a	a	a	a	a	a	a	a
2-4045 #4	2	2	2	1	R	c	b	b	b	b	b	b	-	b	b	b	b	b	b	b	b	b	b	b
2-4045 #5	2	1	2	f2	R	c	b	b	b	b	b	b	b	b	b	b	b	b	b	b	b	b	b	b
2-4045 #6	4	1	4,3	4	S	a	a	a	a	a	a	a	a	a	a	a	a	a	a	a	a	a	a	a
2-4045 #7	2	1	2	1	R	c	h	h	h	h	h	h	h	h	h	h	h	h	h	h	h	h	h	h
2-4045 #8	1	2	2	2	R	c	h	h	h	h	h	h	h	h	h	h	h	h	h	h	h	h	h	h
2-4045 #9	2	1	2	2	R	c	h	h	h	h	h	h	h	h	h	h	h	h	h	h	h	h	h	h
2-4045 #10	1	1	2	1	R	c	h	h	h	h	h	h	h	h	h	h	h	h	h	h	h	h	h	h
2-4045 #11	1	2	2	1	R	c	h	h	h	h	h	h	h	h	h	h	h	h	h	h	h	h	h	h
2-4045 #12	1	2	2	2	R	c	h	h	h	h	h	h	h	h	h	h	h	h	h	h	h	h	h	h
2-4045 #13	2	2	2	2	R	c	h	h	h	h	h	h	h	h	h	h	h	h	h	h	h	h	h	h
2-4045 #14	2	2	2	2	R	c	b	b	b	b	b	b	b	b	b	b	b	b	b	b	b	b	b	b
2-4045 #17	1	1	2	f2	R	c	h	h	h	h	h	h	h	h	h	h	h	h	h	h	h	h	h	h
2-4045 #19	2	2	2	2	R	c	b	b	b	b	b	b	b	b	b	b	b	b	b	b	b	b	b	b
2-4045 #20	2	2	2,2+	2	R	c	h	h	h	h	h	h	h	h	h	h	h	h	h	h	h	h	h	h
2-4045 #21	2	2	2	2	R	c	h	h	h	h	h	h	h	h	h	h	h	h	h	h	h	h	h	h
2-4045 #22	2	1	1	2	R	c	h	h	h	h	h	h	h	h	h	h	h	h	h	h	h	h	h	h
2-4045 #23	2	2	2	2	R	c	h	h	h	h	h	h	h	h	h	h	h	h	h	a	a	a	a	a
2-4045 #24	5,4	5,4	4,3	1	S	a	a	a	a	a	a	a	a	a	a	a	a	a	a	a	a	a	a	a
2-4045 #25	2	2	2	1	R	c	b	b	b	b	b	b	b	b	b	b	b	b	b	b	b	b	b	b
2-4045 #26	2	2	2	2	R	c	h	h	h	h	h	h	h	h	h	h	h	h	h	h	h	h	h	h
2-4045 #27	2	1	2	2	R	c	h	h	h	h	h	h	h	h	h	h	h	h	h	h	h	h	h	h
2-4045 #28	2	1	2	2	R	c	b	b	b	b	b	b	b	b	b	b	b	b	b	b	b	b	b	b
2-4045 #31	2,2+	2	2	2	R	c	b	b	b	b	b	b	b	b	b	b	b	b	b	b	b	b	b	b
2-4045 #32	2	2	2	2	R	c	h	h	h	h	h	h	h	h	h	h	h	h	h	h	h	h	h	h
2-4045 #33	3,4,5	4,5	3,4,5	4,5	S	a	a	a	a	a	a	a	a	a	a	a	a	a	a	a	a	a	a	a
2-4045 #34	2,2+	2	2	2	R	c	h	h	h	h	h	b	b	b	b	b	b	b	b	b	b	b	b	b
2-4045 #35	2	1	2	1	R	c	h	h	h	h	h	h	h	h	h	h	h	h	h	h	h	h	h	h
2-4045 #36	2,2+	1	2	1	R	c	h	h	h	h	h	h	h	h	h	h	h	h	h	h	h	h	h	h
2-4045 #37	2	1	2	2	R	c	h	h	h	h	h	h	h	h	h	h	h	h	h	h	h	h	h	h
2-4045 #38	2	2	2	2	R	c	h	h	h	h	h	h	h	h	h	h	h	h	h	h	h	h	h	h
2-4045 #39	2,2+	2	2,2+	2	R	c	h	h	h	h	h	h	h	h	h	h	h	h	h	h	h	h	h	h
2-4045 #40	2,2+	2	2,2+	2	R	c	b	b	b	b	b	b	b	b	b	b	b	b	b	b	b	b	b	b
2-4046 #1	1	1	2	2	R	c	h	h	h	h	h	h	h	h	h	h	h	h	h	h	h	h	h	h
2-4046 #2	2	1	2	2	R	c	h	h	h	h	h	h	h	h	h	h	h	h	h	a	a	a	a	a
2-4046 #3	2	1	2	1	R	c	b	b	b	b	b	b	b	b	b	b	b	b	b	b	b	b	b	b
2-4046 #4	5,4	4	5,4	1	S	a	a	a	a	a	a	a	a	a	a	a	a	a	a	a	a	a	a	a
2-4046 #5	4,5	1	4,3	1	S	a	a	a	a	a	a	a	a	a	a	a	a	a	a	a	a	a	a	a
2-4046 #6	2	1	2	1	R	c	b	b	b	b	b	b	b	b	b	b	b	b	b	b	b	b	b	b
2-4046 #9	2	1	2	1	R	c	h	h	h	h	h	h	h	h	h	h	h	h	h	h	h	h	h	h
2-4046 #10	1	2	2	2	R	c	b	b	b	b	b	b	b	b	b	b	b	b	b	b	b	b	b	b
2-4046 #11	5,4	4	3,4	3,4	S	a	a	a	a	a	a	a	a	a	a	a	a	a	a	a	a	a	a	a
2-4046 #12	2	1	2	2	R	c	b	b	b	b	b	b	b	b	b	b	b	b	b	b	b	b	b	b
2-4046 #14	1	1	2	2	R	c	h	h	h	h	h	h	h	h	h	h	h	h	h	h	h	h	h	h
2-4046 #15	2,2+	2	2,2+,2++	2	R	c	h	h	h	h	h	h	h	h	h	h	h	h	h	b	b	b	b	b
2-4046 #16	2,2+	2	2,2+	2,2+	R	c	h	h	h	h	h	h	h	h	h	h	h	h	h	h	h	h	h	h
2-4046 #17	2,2+	1	2	2	R	c	b	b	b	b	b	b	b	b	h	b	b	b	b	b	b	b	b	b
2-4046 #18	2,2+	1	2	2	R	c	b	b	b	b	b	b	b	b	b	b	b	b	b	b	b	b	b	b
2-4046 #19	1	2	2	2	R	c	h	h	h	h	h	h	h	h	h	h	h	h	h	h	h	h	h	h
2-4046 #20	1	2	2	2	R	c	h	h	h	h	h	h	h	h	h	h	h	h	h	h	h	h	h	h
2-4046 #21	2,2+	1	2	2	R	c	b	b	b	b	b	b	b	b	b	b	b	b	b	b	b	b	b	b
2-4046 #22	2	2	2	1	R	c	b	b	b	b	b	b	b	b	b	b	b	b	b	b	b	b	b	b
2-4046 #23	2	2	2	2	R	c	b	b	b	b	b	b	b	b	b	b	b	b	b	b	b	b	b	b
2-4046 #24	2	1	2	2	R	c	b	b	b	b	b	b	b	b	b	b	b	b	b	b	b	b	b	b
2-4046 #25	2	1	2	2	R	c	h	h	h	h	h	h	h	h	h	h	h	h	h	h	h	h	h	h
2-4046 #26	2	1	1	1	R	c	h	h	h	h	h	h	h	h	h	h	h	h	h	h	h	h	h	h
2-4046 #28	1	2	2	2	R	c	h	h	h	h	h	h	h	h	h	h	h	h	h	h	h	h	h	h
2-4046 #29	2	2	2	2	R	c	a	h	h	h	h	h	h	h	h	h	h	h	h	h	h	h	h	h
2-4046 #30	2	1	2	2	R	c	h	h	h	h	h	h	h	h	a	a	a	a	a	a	a	a	a	a
2-4046 #31	2,2+	1	2	2	R	c	h	h	h	h	h	h	h	h	h	h	h	h	h	h	h	h	h	h
2-4046 #32	2	1	2	1	R	c	h	h	h	h	h	h	h	h	h	h	h	h	h	h	h	h	h	h
2-4046 #33	2	2	2	2	R	c	h	h	h	h	h	h	h	h	a	a	a	a	a	a	a	a	a	a
2-4046 #34	2	2	2	2	R	c	h	h	h	h	h	h	h	h	h	h	h	h	h	h	h	h	h	h
2-4046 #35	1	4,3	3,4	4	S	a	a	a	a	a	a	a	a	a	a	a	a	a	a	a	a	a	a	a
2-4046 #36	2	2	2	2	R	c	h	h	h	h	h	h	h	h	h	h	h	h	h	h	h	h	h	h
2-4046 #37	4	1	4,3	3,4	S	a	a	a	a	a	a	a	a	a	a	a	a	a	a	a	a	a	a	a
2-4046 #38	4	4	3,4	4,3	S	a	a	a	a	a	a	a	a	a	a	a	a	a	a	a	a	a	a	a
2-4046 #39	5	4,5	3,4	4,3	S	a	h	h	h	h	h	a	a	a	a	a	a	a	a	a	a	a	a	a
2-4046 #40	4	4,3	5,4,6	4,5	S	a	a	a	a	a	a	a	a	a	a	a	a	a	a	a	a	a	a	a
2-4046 #41	2,2+	2	2	2,2+	R	c	h	h	h	h	h	h	h	h	h	h	h	h	h	h	h	h	h	h
2-4046 #42	2,2+	2	2	2	R	c	b	b	b	b	b	b	b	b	b	b	b	b	b	b	b	b	b	b
2-4046 #43	2,2+	1	2	2	R	c	b	b	b	b	b	b	b	b	b	b	b	b	b	b	b	b	b	b
2-4046 #44	2	1	2	2	R	c	h	h	h	h	h	h	h	h	h	h	h	h	h	h	h	h	h	h
2-4046 #45	2	1	2	2	R	c	h	h	h	h	h	h	h	h	h	h	h	h	h	h	h	h	h	h
2-4046 #46	2	2	2	1	R	c	h	h	h	h	h	h	h	h	h	h	h	h	h	h	h	h	h	h
2-4046 #47	1	1	2	2	R	c	h	h	h	h	h	h	h	h	h	h	h	h	h	h	h	h	h	h
2-4046 #48	2+,2++,2	2	2,2+	1	R	c	b	b	b	b	b	b	b	b	b	b	b	b	b	b	b	b	b	b
2-4046 #49	4,5	5	3,4	4	S	a	a	a	a	a	a	a	a	a	a	a	a	a	a	a	a	a	a	a
2-4046 #50	2	1	2	2	R	c	b	b	b	b	b	b	b	b	b	b	b	b	b	b	b	b	b	b
2-4046 #51	5,4	4	3,4	4	S	a	a	a	a	a	a	a	a	a	a	a	a	a	a	a	a	a	a	a
2-4046 #52	2,2+	1	2	1	R	c	h	h	h	h	h	h	h	h	h	h	h	h	h	h	h	h	h	h
2-4046 #54	2	1	2	2	R	b	h	h	h	h	h	h	h	b	b	b	b	b	b	b	b	b	b	b
2-4046 #55	2	1	2	2	R	c	h	h	h	h	h	h	h	h	h	h	h	h	h	h	h	h	b	b
2-4046 #56	2,2+	2	2	2	R	c	h	h	h	h	h	h	h	h	h	h	h	h	h	h	h	h	h	h
2-4046 #57	2,2+	2	2	1	R	c	h	h	h	h	h	h	h	h	h	h	h	h	h	h	h	h	h	h
2-4046 #58	4,3,5	5,4	3,4,5	4,3,5	S	a	a	a	a	a	a	a	a	a	a	a	a	a	a	a	a	a	a	a
2-4046 #59	2	2	2	2	R	c	h	h	h	h	h	h	h	h	h	h	h	h	h	h	h	h	h	h
2-4046 #60	3,4	4	5,4	3,4,5	S	a	a	a	a	a	a	a	a	a	a	a	a	a	a	a	a	a	a	a
2-4046 #61	4,5	4,5	3,4,5	3,4,5	S	a	a	a	a	a	a	a	a	a	a	a	a	a	a	a	a	a	a	a
2-4046 #62	4,5	1	4	4,5	S	a	a	a	a	a	a	a	a	a	a	a	a	a	a	a	a	a	a	a
2-4046 #63	2	2	2,2+	2	R	c	h	h	h	h	h	h	h	h	h	h	h	h	h	h	h	h	h	h
2-4046 #64	2	2	2	2	R	c	h	h	h	h	h	h	h	h	h	h	h	h	h	h	h	h	h	h
2-4046 #65	2,2+	2	2	1	R	c	h	h	h	h	h	h	h	h	h	h	h	h	h	h	h	h	h	h
2-4046 #66	3,4,5	5	3,5	4,5	S	a	a	a	a	a	a	a	a	a	a	a	a	a	a	a	a	a	a	a
2-4046 #67	4,3	4	3,4	4,3,5	S	a	a	a	a	a	a	a	a	a	a	a	a	a	a	a	a	a	a	a
2-4046 #68	2	1	2	1	R	c	b	b	b	b	b	b	b	b	b	b	b	b	b	b	b	b	h	h
2-4046 #69	2	1	2	2	R	c	h	h	h	h	h	h	h	h	h	h	h	h	h	h	b	b	b	b
2-4046 #70	4,3,5	5,4	5,3	4	S	a	a	a	a	a	a	a	a	a	a	a	a	a	a	a	a	a	a	a
2-4046 #71	4,3	4,3,5	3c,4	4,3	S	a	a	a	a	a	a	a	a	a	a	a	a	a	a	a	a	a	a	a
2-4046 #72	4,3,5	1	3,4	4,5	S	a	a	a	a	a	a	a	a	a	a	a	a	a	a	a	a	a	a	a
2-4046 #73	2	1	2	2	R	c	h	h	h	h	h	h	h	h	h	h	h	h	h	h	h	h	h	h
2-4046 #74	2	1	2	1	R	c	h	h	h	h	h	h	h	h	h	h	h	h	h	h	h	h	h	h
2-4046 #75	2,2+	2	2	2	R	c	h	h	h	h	h	h	h	h	h	h	h	h	h	h	h	h	h	h
2-4046 #76	2	2	2	2	R	c	h	h	h	h	h	h	h	h	h	h	h	h	h	h	h	h	h	h
2-4046 #77	2	f2	2,f2	2	R	c	b	b	b	b	b	b	b	b	b	b	b	b	b	b	b	b	b	b
2-4046 #78	2,2+	2	2	2,2+	R	c	b	b	b	b	b	b	b	b	b	b	b	b	b	b	b	b	b	b
2-4046 #79	4,5,3	5,4	3,4,5	4,5	S	a	a	a	a	a	a	a	a	a	a	a	a	a	a	a	a	a	a	a
2-4046 #80	5,4,3	4	3,4	4,5,3	S	a	a	a	a	a	a	a	a	a	a	a	a	a	a	a	a	a	a	a
2-4046 #81	2	1	2	2	R	c	h	h	h	h	h	h	h	h	h	h	h	h	h	h	h	h	h	h
2-4046 #82	2,2+	1	2	2	R	c	h	h	h	h	h	h	h	h	h	h	h	h	h	h	h	h	h	h
2-4046 #83	4,5	4,3,5	3	4,3	S	a	h	h	h	h	h	h	a	a	a	a	a	a	a	a	a	a	a	a
2-4046 #84	2	1	2	2	R	c	b	b	b	b	b	b	b	b	b	b	b	b	b	b	b	b	h	h
2-4046 #85	2	2	2	2	R	c	h	h	h	h	h	h	h	h	h	h	h	h	h	h	h	h	h	h
2-4046 #86	2,2+	2	2	1	R	c	b	b	b	b	b	b	b	b	b	b	b	b	b	b	b	b	b	b
2-4046 #87	2,2+	2	2	2	R	c	b	b	b	b	b	b	b	b	b	b	b	b	b	b	b	b	b	b
2-4046 #88	4,5	4,5	4,3,5	4,3	S	a	a	a	a	a	a	a	a	a	a	a	a	a	a	a	a	a	a	a
2-4046 #89	2	2	2	2	R	c	b	b	b	b	b	b	b	b	b	b	b	b	b	b	b	b	b	b
2-4046 #90	1	1	2	1	R	c	h	h	h	h	h	h	h	h	h	h	h	h	h	h	h	h	h	h
2-4046 #91	1	1	2	2	R	c	h	h	h	h	h	h	h	h	h	h	h	h	h	h	h	h	h	h
2-4046 #92	4,3	3,4	3,5	4	S	a	a	a	a	a	a	a	a	a	a	a	a	a	a	a	a	a	a	a
2-4046 #94	1	1	2	1	R	c	b	b	b	-	b	b	b	b	-	b	b	b	b	b	b	b	b	b
2-4046 #95	1	2	2	2	R	c	h	h	h	h	h	h	h	h	h	h	h	h	h	h	h	h	h	h
2-4046 #96	1	1	2	2	R	c	h	h	h	h	h	h	h	h	h	h	h	h	h	h	h	h	h	h
2-4046 #97	4	1	3	4	S	a	a	a	a	a	a	a	a	a	a	a	a	a	a	a	a	a	a	a
2-4046 #98	2	1	2	1	R	c	h	h	h	h	h	h	h	h	h	h	h	h	h	h	h	h	h	h
2-4046 #99	2	2	2	2	R	c	h	h	h	h	h	h	h	h	h	h	h	h	h	h	h	h	h	h
2-4046 #100	1	1	2	2	R	c	b	b	b	b	b	b	b	b	b	b	b	b	b	b	b	b	b	b
Scores for the genotypic data using SSR and SNP markers: a = homozygous susceptible allele from Pinto 114; b = homozygous resistant allele from Aurora; h = heterozygous; c = not as Pinto 114; - = missing data.
Phenotypic evaluation with races 15-1, 31-1, 37-1 and 22-52 were performed using a scale from Stavely and Pastor-Corrales (1989). Scores for the genotypic data using SSR and SNP markers: a = homozygous susceptible allele from Pinto 114; b = homozygous resistant allele from Aurora; h = heterozygous; c = not as Pinto 114; - = missing data. Standard bean rust grading scale: 1 = no visible symptoms; …
