# Supplementary material for: Fine Mapping of Ur-3, a Historically Important Rust Resistance Locus in Common Bean
Source: G3 (Bethesda). 2016 Dec 27;7(2):557–69. doi: 10.1534/g3.116.036061 (PMC5295601; doi:10.1534/g3.116.036061)
Supplement: Supplementary file 9 [file 557TableS4.xlsx]

## Sheet: Table S4
Table S4. Rust phenotype and genotype of 281 F3 plants used for identification of recombinant plants.
			Marker name	SS4	SS6
Number of Plants	F2 family ID	F3 plant ID	Reaction to race 31-1/bp	46613419	47083906	Recombinant?
	Pinto 114		4	AA	AA	NA
	Aurora		2	BB	BB	NA
1	2-4045 #23	3-9407 #1	2	BB	BB	no
2	2-4045 #23	3-9407 #2	2	BB	BB	no
3	2-4045 #23	3-9407 #3	2	BB	BB	no
4	2-4045 #23	3-9407 #4	2	BB	BB	no
5	2-4045 #23	3-9407 #5	2	BB	BB	no
6	2-4045 #23	3-9407 #6	2	BB	BB	no
7	2-4045 #23	3-9407 #7	2	BB	BB	no
8	2-4045 #23	3-9407 #8	2	BB	BB	no
9	2-4045 #23	3-9407 #9	2	BB	BB	no
10	2-4045 #34	3-9418 #1	2	BB	BB	no
11	2-4045 #34	3-9418 #2	2	BB	BB	no
12	2-4045 #34	3-9418 #3	2	BB	BB	no
13	2-4045 #34	3-9418 #4	2	BB	BB	no
14	2-4045 #34	3-9418 #5	2	BB	BB	no
15	2-4045 #34	3-9418 #6	2	BB	BB	no
16	2-4045 #34	3-9418 #7	2	BB	BB	no
17	2-4045 #34	3-9418 #8	2	BB	BB	no
18	2-4045 #34	3-9418 #9	-	BB	BB	no
19	2-4045 #34	3-9418 #10	-	BB	BB	no
20	2-4045 #34	3-9418 #11	-	BB	BB	no
21	2-4045 #34	3-9418 #12	2	BB	BB	no
22	2-4046 #29	3-9451 #1	2	AB	AB	no
23	2-4046 #29	3-9451 #2	2	AB	AB	no
24	2-4046 #29	3-9451 #3	2	AB	AB	no
25	2-4046 #29	3-9451 #4	4	AA	AB	yes
26	2-4046 #29	3-9451 #5	4	AA	AA	no
27	2-4046 #29	3-9451 #6	4	AA	AA	no
28	2-4046 #29	3-9451 #7	2	AB	AB	no
29	2-4046 #29	3-9451 #8	2	AB	AB	no
30	2-4046 #29	3-9451 #9	2	BB	BB	no
31	2-4046 #29	3-9451 #10	2	AB	AB	no
32	2-4046 #29	3-9451 #11	4	AA	AA	no
33	2-4046 #29	3-9451 #12	2	AB	AB	no
34	2-4046 #30	3-9452 #1	2	AB	AA	yes
35	2-4046 #30	3-9452 #2	-	BB	AA	yes
36	2-4046 #30	3-9452 #3	2	BB	AA	yes
37	2-4046 #30	3-9452 #4	4	AA	AA	no
38	2-4046 #30	3-9452 #5	-	AA	AA	no
39	2-4046 #30	3-9452 #6	2	AB	AA	yes
40	2-4046 #30	3-9452 #7	-	BB	AA	yes
41	2-4046 #30	3-9452 #8	2	AB	AA	yes
42	2-4046 #30	3-9452 #9	2	BB	AA	yes
43	2-4046 #30	3-9452 #10	2	AB	AA	yes
44	2-4046 #30	3-9452 #11	4	AA	AA	no
45	2-4046 #30	3-9452 #12	2	AB	AA	yes
46	2-4046 #33	3-9455 #1	2	BB	AA	yes
47	2-4046 #33	3-9455 #2	4	AA	AA	no
48	2-4046 #33	3-9455 #3	2	AB	AA	yes
49	2-4046 #33	3-9455 #4	4	AA	AA	no
50	2-4046 #33	3-9455 #5	2	AB	AA	yes
51	2-4046 #33	3-9455 #6	2	AB	AA	yes
52	2-4046 #33	3-9455 #7	2	AB	AA	yes
53	2-4046 #33	3-9455 #8	2	AB	AA	yes
54	2-4046 #33	3-9455 #9	2	AB	AA	yes
55	2-4046 #33	3-9455 #10	2	AB	AA	yes
56	2-4046 #33	3-9455 #11	2	AB	AA	yes
57	2-4046 #33	3-9455 #12	-	-	AB	no
58	2-4046 #39	3-9461 #1	4	AA	AA	no
59	2-4046 #39	3-9461 #2	4	AA	AA	no
60	2-4046 #39	3-9461 #3	-	AA	AA	no
61	2-4046 #39	3-9461 #4	-	AA	AA	no
62	2-4046 #39	3-9461 #5	4	AA	AA	no
63	2-4046 #39	3-9461 #6	4	AA	AA	no
64	2-4046 #39	3-9461 #7	-	AA	AA	no
65	2-4046 #39	3-9461 #8	4	AA	AA	no
66	2-4046 #39	3-9461 #9	-	AA	AA	no
67	2-4046 #39	3-9461 #10	-	AA	AA	no
68	2-4046 #39	3-9461 #11	-	AA	AA	no
69	2-4046 #39	3-9461 #12	-	AA	AA	no
70	2-4046 #55	3-9477 #1	2	AB	AB	no
71	2-4046 #55	3-9477 #2	2	AB	AB	no
72	2-4046 #55	3-9477 #3	2	AB	AB	no
73	2-4046 #55	3-9477 #4	4	AA	AA	no
74	2-4046 #55	3-9477 #5	2	BB	BB	no
75	2-4046 #55	3-9477 #6	2	BB	BB	no
76	2-4046 #55	3-9477 #7	-	BB	BB	no
77	2-4046 #55	3-9477 #8	-	AB	AB	no
78	2-4046 #55	3-9477 #9	2	AB	AB	no
79	2-4046 #55	3-9477 #10	2	BB	AB	yes
80	2-4046 #55	3-9477 #11	2	AB	AB	no
81	2-4046 #55	3-9477 #12	2	AB	AB	no
82	2-4046 #54	3-9476 #1	2	AA	BB	yes
83	2-4046 #54	3-9476 #2	2	AB	BB	yes
84	2-4046 #54	3-9476 #3	2	-	-	no
85	2-4046 #54	3-9476 #4	2	AB	BB	yes
86	2-4046 #54	3-9476 #5	2	BB	BB	no
87	2-4046 #54	3-9476 #6	2	AB	BB	yes
88	2-4046 #54	3-9476 #7	2	AB	BB	yes
89	2-4045 #3	3-9387 #1	-	BB	BB	no
90	2-4045 #3	3-9387 #2	4	AA	AA	no
91	2-4045 #3	3-9387 #3	2	AB	AB	no
92	2-4045 #3	3-9387 #4	2	AB	AB	no
93	2-4045 #3	3-9387 #5	2	AB	AB	no
94	2-4045 #3	3-9387 #6	4	-	AA	no
95	2-4045 #3	3-9387 #7	2	AB	AB	no
96	2-4045 #3	3-9387 #8	2	BB	BB	no
97	2-4045 #3	3-9387 #9	2	AB	AB	no
98	2-4045 #3	3-9387 #10	2	BB	BB	no
99	2-4045 #3	3-9387 #11	2	BB	BB	no
100	2-4045 #3	3-9387 #12	2	BB	BB	no
101	2-4045 #3	3-9387 #13	2	AB	AB	no
102	2-4045 #3	3-9387 #14	4	AA	AA	no
103	2-4045 #3	3-9387 #15	2	AB	AB	no
104	2-4045 #3	3-9387 #16	4	AA	AA	no
105	2-4045 #3	3-9387 #17	2	AA	AB	yes
106	2-4045 #3	3-9387 #18	4	AA	AB	yes
107	2-4045 #3	3-9387 #19	2	AB	AB	no
108	2-4045 #3	3-9387 #20	2	BB	BB	no
109	2-4045 #3	3-9387 #21	4	AA	AA	no
110	2-4045 #23	3-9407 #10	2	-	BB	no
111	2-4045 #23	3-9407 #12	2	AB	AB	no
112	2-4045 #23	3-9407 #13	1	AB	AB	no
113	2-4045 #23	3-9407 #14	2	AB	AB	no
114	2-4045 #23	3-9407 #15	4	AB	AA	yes
115	2-4045 #23	3-9407 #16	2	AB	AB	no
116	2-4045 #23	3-9407 #17	2	AB	AB	no
117	2-4045 #23	3-9407 #18	2	AB	AB	no
118	2-4045 #34	3-9418 #13	2	BB	BB	no
119	2-4045 #34	3-9418 #14	2	BB	BB	no
120	2-4045 #34	3-9418 #15	2	BB	BB	no
121	2-4045 #34	3-9418 #16	2	BB	BB	no
122	2-4045 #34	3-9418 #17	2	BB	BB	no
123	2-4045 #34	3-9418 #18	2	BB	BB	no
124	2-4045 #34	3-9418 #19	2	BB	BB	no
125	2-4045 #34	3-9418 #20	2	BB	BB	no
126	2-4045 #34	3-9418 #21	2	BB	BB	no
127	2-4045 #34	3-9418 #22	2	BB	BB	no
128	2-4046 #15	3-9437 #1	2	AB	AB	no
129	2-4046 #15	3-9437 #2	4	AA	AA	no
130	2-4046 #15	3-9437 #3	2	AB	AB	no
131	2-4046 #15	3-9437 #4	2	BB	BB	no
132	2-4046 #15	3-9437 #5	2	AB	AB	no
133	2-4046 #15	3-9437 #6	2	AB	AB	no
134	2-4046 #15	3-9437 #7	2	AB	AB	no
135	2-4046 #15	3-9437 #8	2	BB	BB	no
136	2-4046 #15	3-9437 #9	2	AB	AB	no
137	2-4046 #15	3-9437 #10	2	BB	BB	no
138	2-4046 #15	3-9437 #11	2	AB	AB	no
139	2-4046 #15	3-9437 #12	2	AB	AB	no
140	2-4046 #15	3-9437 #13	2	AB	AB	no
141	2-4046 #15	3-9437 #14	2	AB	AB	no
142	2-4046 #15	3-9437 #15	2	AB	AB	no
143	2-4046 #15	3-9437 #16	4	AA	AA	no
144	2-4046 #15	3-9437 #17	2	BB	BB	no
145	2-4046 #15	3-9437 #18	4	AA	AA	no
146	2-4046 #15	3-9437 #19	2	BB	BB	no
147	2-4046 #15	3-9437 #20	4	AA	AA	no
148	2-4046 #15	3-9437 #21	2	AB	AB	no
149	2-4046 #15	3-9437 #22	4	AA	AA	no
150	2-4046 #15	3-9437 #23	2	AB	AB	no
151	2-4046 #15	3-9437 #24	2	AB	AB	no
152	2-4046 #15	3-9437 #25	4	AA	AA	no
153	2-4046 #15	3-9437 #26	2	AB	AB	no
154	2-4046 #15	3-9437 #27	2	AB	AB	no
155	2-4046 #15	3-9437 #28	2	AB	AB	no
156	2-4046 #15	3-9437 #29	2	AB	AB	no
157	2-4046 #29	3-9451 #13	4	AA	AA	no
158	2-4046 #29	3-9451 #14	2	AB	BB	yes
159	2-4046 #29	3-9451 #15	2	BB	BB	no
160	2-4046 #29	3-9451 #16	2	AB	AB	no
161	2-4046 #29	3-9451 #17	2	BB	AB	yes
162	2-4046 #30	3-9452 #13	2	BB	AA	yes
163	2-4046 #30	3-9452 #14	2	BB	AA	yes
164	2-4046 #30	3-9452 #15	2	BB	AA	yes
165	2-4046 #30	3-9452 #16	2	BB	AA	yes
166	2-4046 #30	3-9452 #18	2	AB	AA	yes
167	2-4046 #30	3-9452 #19	4	AA	AA	no
168	2-4046 #30	3-9452 #20	2	AB	AA	yes
169	2-4046 #30	3-9452 #21	2	AB	AA	yes
170	2-4046 #30	3-9452 #22	2	AB	AA	yes
171	2-4046 #30	3-9452 #23	4	AA	AA	no
172	2-4046 #30	3-9452 #24	2	BB	AA	yes
173	2-4046 #30	3-9452 #25	2	AB	AA	yes
174	2-4046 #30	3-9452 #26	2	BB	AA	yes
175	2-4046 #30	3-9452 #27	2	AB	AA	yes
176	2-4046 #30	3-9452 #28	2	AB	AA	yes
177	2-4046 #30	3-9452 #29	2	AB	AA	yes
178	2-4046 #30	3-9452 #30	4	AA	AA	no
179	2-4046 #30	3-9452 #31	4	AA	AA	no
180	2-4046 #30	3-9452 #32	2	AB	AA	yes
181	2-4046 #33	3-9455 #13	2	AB	AA	yes
182	2-4046 #33	3-9455 #14	4	AA	AA	no
183	2-4046 #33	3-9455 #15	4	AA	AA	no
184	2-4046 #33	3-9455 #16	2	AB	AA	yes
185	2-4046 #33	3-9455 #17	2	AB	AA	yes
186	2-4046 #33	3-9455 #18	2	AB	AA	yes
187	2-4046 #33	3-9455 #19	2	-	AA	no
188	2-4046 #33	3-9455 #20	2	-	-	no
189	2-4046 #33	3-9455 #21	2	-	AA	no
190	2-4046 #33	3-9455 #22	2	BB	AA	yes
191	2-4046 #33	3-9455 #23	2	AB	AA	yes
192	2-4046 #33	3-9455 #24	2	AB	AA	yes
193	2-4046 #33	3-9455 #25	2	AB	AA	yes
194	2-4046 #33	3-9455 #26	2	AB	AA	yes
195	2-4046 #33	3-9455 #27	2	AB	-	no
196	2-4046 #33	3-9455 #28	2	-	AA	no
197	2-4046 #33	3-9455 #29	2	AB	AA	yes
198	2-4046 #33	3-9455 #30	4	AA	AA	no
199	2-4046 #33	3-9455 #31	2	AB	AA	yes
200	2-4046 #33	3-9455 #32	4	AA	AA	no
201	2-4046 #39	3-9461 #13	4	-	AA	no
202	2-4046 #39	3-9461 #14	4	AA	AA	no
203	2-4046 #39	3-9461 #15	4	AA	AA	no
204	2-4046 #39	3-9461 #16	4	AA	AA	no
205	2-4046 #39	3-9461 #17	4	AA	AA	no
206	2-4046 #39	3-9461 #18	4	AA	AA	no
207	2-4046 #39	3-9461 #19	4	AA	AA	no
208	2-4046 #39	3-9461 #20	4	AA	AA	no
209	2-4046 #39	3-9461 #21	4	AA	AA	no
210	2-4046 #55	3-9477 #13	2	BB	BB	no
211	2-4046 #55	3-9477 #14	2	BB	BB	no
212	2-4046 #55	3-9477 #15	2	AB	AB	no
213	2-4046 #55	3-9477 #16	4	AA	AA	no
214	2-4046 #55	3-9477 #17	2	AB	AB	no
215	2-4046 #55	3-9477 #18	2	AB	AB	no
216	2-4046 #55	3-9477 #19	2	BB	BB	no
217	2-4046 #55	3-9477 #20	2	AB	AB	no
218	2-4046 #55	3-9477 #21	2	AB	AB	no
219	2-4046 #54	3-9476 #8	2	BB	BB	no
220	2-4046 #54	3-9476 #9	2	AA	BB	yes
221	2-4046 #54	3-9476 #10	2	AB	BB	yes
222	2-4046 #54	3-9476 #11	2	AA	BB	yes
223	2-4046 #54	3-9476 #12	2	AA	BB	yes
224	2-4046 #54	3-9476 #13	2	AB	BB	yes
225	2-4046 #54	3-9476 #14	2	BB	BB	no
226	2-4046 #54	3-9476 #15	2	BB	BB	no
227	2-4046 #54	3-9476 #16	2	AA	BB	yes
228	2-4046 #54	3-9476 #17	2	BB	BB	no
229	2-4046 #54	3-9476 #18	2	AB	BB	yes
230	2-4046 #54	3-9476 #19	2	AB	BB	yes
231	2-4046 #54	3-9476 #20	2	AB	BB	yes
232	2-4046 #54	3-9476 #21	2	BB	BB	no
233	2-4046 #54	3-9476 #22	2	BB	BB	no
234	2-4046 #54	3-9476 #23	2	AA	BB	yes
235	2-4046 #54	3-9476 #24	2	AA	BB	yes
236	2-4046 #54	3-9476 #25	2	AB	BB	yes
237	2-4046 #54	3-9476 #26	2	BB	BB	no
238	2-4046 #54	3-9476 #27	2	AA	BB	yes
239	2-4046 #54	3-9476 #28	2	BB	BB	no
240	2-4046 #69	3-9491 #1	2	BB	BB	no
241	2-4046 #69	3-9491 #2	2	BB	BB	no
242	2-4046 #69	3-9491 #3	4	AA	AA	no
243	2-4046 #69	3-9491 #4	2	AB	AB	no
244	2-4046 #69	3-9491 #5	2	AB	BB	yes
245	2-4046 #69	3-9491 #6	4	AA	AA	no
246	2-4046 #69	3-9491 #7	2	BB	BB	no
247	2-4046 #69	3-9491 #8	2	BB	BB	no
248	2-4046 #69	3-9491 #9	2	AB	AB	no
249	2-4046 #69	3-9491 #10	2	AB	AB	no
250	2-4046 #69	3-9491 #11	2	BB	BB	no
251	2-4046 #69	3-9491 #12	4	AA	AA	no
252	2-4046 #69	3-9491 #13	4	AA	AA	no
253	2-4046 #69	3-9491 #14	4	AA	AA	no
254	2-4046 #69	3-9491 #15	4	AA	AA	no
255	2-4046 #69	3-9491 #16	2	AB	AB	no
256	2-4046 #69	3-9491 #17	4	AA	AA	no
257	2-4046 #69	3-9491 #18	4	AA	AA	no
258	2-4046 #69	3-9491 #19	4	AA	AA	no
259	2-4046 #69	3-9491 #20	2	AB	AB	no
260	2-4046 #83	3-9506 #1	4	BB	AA	yes
261	2-4046 #83	3-9506 #2	4	AB	AA	yes
262	2-4046 #83	3-9506 #3	4	BB	AA	yes
263	2-4046 #83	3-9506 #4	4	BB	AA	yes
264	2-4046 #83	3-9506 #5	4	AA	AA	no
265	2-4046 #83	3-9506 #6	4	AA	AA	no
266	2-4046 #83	3-9506 #7	4	AB	AA	yes
267	2-4046 #83	3-9506 #8	4	AB	AA	yes
268	2-4046 #83	3-9506 #9	4	BB	AA	yes
269	2-4046 #83	3-9506 #10	4	AB	AA	yes
270	2-4046 #83	3-9506 #11	4	AB	AA	yes
271	2-4046 #83	3-9506 #12	4	AB	AA	yes
272	2-4046 #83	3-9506 #13	4	AB	AA	yes
273	2-4046 #83	3-9506 #14	4	AA	AA	no
274	2-4046 #83	3-9506 #15	4	AB	AA	yes
275	2-4046 #83	3-9506 #16	4	AB	AA	yes
276	2-4046 #83	3-9506 #17	4	BB	AA	yes
277	2-4046 #83	3-9506 #18	4	AB	AA	yes
278	2-4046 #83	3-9506 #19	4	AA	AA	no
279	2-4046 #83	3-9506 #20	4	AA	AA	no
280	2-4046 #83	3-9506 #21	4	AB	AA	yes
281	2-4046 #83	3-9506 #22	4	BB	AA	yes
AA = Susceptible (rr) allele; AB = Heterozygous allele; BB = Resistant (RR) allele; -= missing data.
Phenotypic evaluation with race 31-1 was done using a scale from Stavely and Pastor-Corrales (1989).Standard bean rust grading scale: 1 = no visible symptoms; 2, 2+ = Necrotic spots without sporulation; f2 = faint and tiny chlorotic spots; 3 = Tiny uredinia (sporulating pustules) less than 0.3 mm in diameter; 4 = Medium uredinia, 0.3-0.5 mm in diameter (Large sporualting pustules); 5 = Large ured…
