# Supplementary material for: Fine Mapping of Ur-3, a Historically Important Rust Resistance Locus in Common Bean
Source: G3 (Bethesda). 2016 Dec 27;7(2):557–69. doi: 10.1534/g3.116.036061 (PMC5295601; doi:10.1534/g3.116.036061)
Supplement: Supplementary file 11 [file 557TableS5.xlsx]

## Sheet: Table S5
Table S5. Reaction of 10 common bean varieties to race 31-1 of Uromyces appendiculatus. SNPs and small indels used for haplotype analysis around the Ur-3 locus for resistance to bean rust.
Bean Genotype	Reaction to race 31-1. R conferred by Ur-3Δ	46613419	46613487	46613692	46613717	46613925	46614053	46614062	46614112	46614322	46614426	46614648	46614698	46614935	46614964	46614973	46614982	46614987	46614993	46615023	46615073	46615255	46615930	46616374	46616788	46616857	46617391	46617638	46617639	46617722	46617859	46617895	46618238	46618541	46618606	46618651	46618759	46619798	46619836	46619852	46619909	46619967	46620025	46620123	46620138	46620150	46620158	46620160	46620178
G19833 (Ref)	S	T	T	A	G	T	C	G	G	A	C	T	A	A	C	C	A	C	A	G	C	G	A	G	A	T	G	T	G	A	T	G	C	T	G	C	C	T	T	G	AATACTTTGAAAC	A	G	G	C	G	G	A	G
Red Hawk	S	T	*	G	C	*	C	C	G	A	C	A	G	T	T	G	C	T	G	*	C	G	A	C	A	T	H	G	T	G	A	G	A	T	C	H	C	C	T	G	*	A	G	H	C	H	H	H	*
Jalo EEP 558	S	T	T	G	C	C	C	C	G	A	C	A	G	T	T	G	C	T	G	A	C	G	A	C	A	T	A	G	T	G	A	G	A	T	C	G	*	C	T	G	AATACTTTGAAAC	A	G	*	C	H	H	H	G
Fiero	S	T	T	G	H	C	*	*	G	A	C	H	G	*	*	*	*	*	*	A	C	G	A	H	A	T	A	G	T	G	A	G	*	T	C	H	C	C	T	G	A	*	G	A	C	A	T	C	G
Lark	S	T	T	H	C	C	C	C	G	A	C	A	G	T	T	G	C	T	G	A	C	G	A	C	A	T	A	G	T	G	A	G	A	T	C	H	*	C	T	G	*	A	G	H	C	H	H	H	G
Michelite	S	G	T	G	G	C	C	G	G	T	T	T	A	A	C	C	A	C	A	G	C	H	*	G	A	T	G	T	G	A	T	T	A	A	C	C	A	C	T	G	AATACTTTGAAAC	A	A	G	H	G	G	A	*
Kardinal	S	T	T	G	C	C	C	C	G	A	C	A	G	T	T	G	C	T	G	A	C	G	A	C	A	T	A	G	T	G	A	G	A	T	C	G	C	*	*	*	*	A	G	H	C	H	H	H	G
UI 906	S	T	*	*	*	T	H	G	H	A	C	T	G	T	T	G	C	T	G	A	H	G	H	G	*	H	G	T	G	A	T	*	H	T	H	C	C	H	H	H	AATACTTTGAAAC	H	G	G	C	G	G	A	G
Laker	S	T	H	H	G	H	*	*	G	*	T	*	H	*	*	*	H	H	H	H	C	H	H	G	A	*	G	*	*	A	T	T	*	*	*	C	H	*	*	*	AATACTTTGAAAC	H	G	*	*	*	*	*	*
Buckskin	S	T	C	A	G	*	H	G	T	A	C	T	G	T	T	G	C	T	G	A	A	G	G	G	C	C	G	T	G	A	T	T	C	T	G	C	C	T	A	C	AATACTTTGAAAC	T	G	G	C	G	G	A	G
Cornell 49242	S	T	T	*	*	*	*	*	*	*	C	T	A	H	*	*	*	*	*	H	C	G	A	G	A	T	G	*	*	*	*	*	A	T	C	*	*	*	*	*	*	*	*	*	*	*	*	*	*
BAT 93	S	T	H	H	G	H	T	G	T	A	C	T	G	T	T	G	C	T	G	A	A	G	*	G	*	*	G	T	G	A	T	*	H	T	H	C	*	H	H	C	AATACTTTGAAAC	H	G	G	C	G	G	A	G
UC White	S	T	H	A	G	T	H	H	H	A	C	H	G	T	T	G	C	T	G	A	H	G	H	H	H	H	H	H	H	H	T	T	C	T	H	C	C	C	T	G	H	H	G	H	C	H	H	H	G
Cal Early	S	T	T	G	C	C	C	C	G	A	C	A	G	T	T	G	C	T	G	A	C	G	A	C	A	T	H	G	T	G	A	G	A	T	C	G	C	C	T	G	H	A	G	A	C	A	T	C	G
T-39	R	G	T	G	G	C	C	G	G	H	H	T	A	A	C	C	A	C	A	G	C	H	A	G	A	T	G	T	G	A	T	T	A	*	C	C	A	C	T	G	AATACTTTGAAAC	A	A	G	T	G	G	A	C
C 20	R	H	T	G	*	C	C	G	G	T	T	T	A	H	H	C	A	C	A	G	C	T	A	G	A	T	*	T	G	A	T	T	A	H	*	*	*	*	*	*	AATACTTTGAAAC	A	*	G	H	G	G	A	H
Matterhorn	R	H	T	G	G	C	C	G	G	T	T	T	A	A	H	H	A	C	A	G	C	T	A	G	A	T	G	T	G	A	T	T	H	*	C	C	A	C	T	G	AATACTTTGAAAC	A	A	*	*	*	*	*	*
Stampede	R	G	T	G	G	C	C	G	G	T	T	T	A	A	C	C	A	C	A	G	C	T	A	G	A	T	G	T	G	A	T	T	A	A	C	C	A	C	T	G	AATACTTTGAAAC	A	A	G	H	G	G	A	H
Sierra	R	G	T	G	G	C	C	G	G	T	T	T	A	A	C	C	A	C	A	G	C	T	A	G	A	T	G	T	G	A	T	T	A	H	C	C	A	C	T	G	AATACTTTGAAAC	A	H	G	T	G	G	A	H
SNP file has been filtered for: Missing data less than six observations at SNP position; heterozygous observations at SNP position less than 11; alternative or reference allele can not be less than cero. *= missing data; H=Heterozygous SNP call. Ref=Reference genome. Δ= based on HR - (hypersensitive resistant reaction to race 31-1.
Standard bean rust grading scale: 1 = no visible symptoms; 2, 2+ = Necrotic spots without sporulation; f2 = faint and tiny chlorotic spots; 3 = Tiny uredinia (sporulating pustules) less than 0.3 mm in diameter; 4 = Medium uredinia, 0.3-0.5 mm in diameter (Large sporualting pustules); 5 = Large uredinia, 0.5-0.8 mm in diameter, 6 = Very large uredinia, larger than 0.8mm in diameter. Reactions 2, 3…
[truncated: 5,000 more columns]
