# Supplementary material for: Fine Mapping of Ur-3, a Historically Important Rust Resistance Locus in Common Bean
Source: G3 (Bethesda). 2016 Dec 27;7(2):557–69. doi: 10.1534/g3.116.036061 (PMC5295601; doi:10.1534/g3.116.036061)
Supplement: Supplementary file 13 [file 557TableS6.xlsx]

## Sheet: Table S6
Table S6. Rust Phenotype and Genotype of 87 F3 recombinant plants used to fine mapped the Ur-3 locus.
		Marker Name	SS4	SS5	SS17	SS31	SS32	SS36	SS68	SS21	SS6
Original order	F3 plant ID	Rust phenotype (race 31-1)	46613419	46667862	46931152	46940239	46964192	46967787	46967980	47014350	47083906	Recombinant Category ID			Recombinant Category ID	Number of F3 plants per category
1	3-9407 #15	4	AA	AA	AA	AA	AA	AA	AA	AA	AA	1			1	1
2	3-9451 #4	4	AA	AA	AA	AA	AA	AA	AA	AA	AB	3			2	14
3	3-9387 #18	4	AA	AA	AA	AA	AA	AA	AA	AB	AB	4			3	1
4	3-9387 #17	2	AA	AA	AB	AB	AB	AB	AB	AB	AB	5			4	1
5	3-9477 #10	2	BB	BB	AB	AB	AB	AB	AB	AB	AB	2			5	9
6	3-9451 #17	2	BB	BB	BB	BB	BB	BB	BB	AB	AB	2			6	43
7	3-9451 #14	2	BB	BB	BB	BB	BB	BB	BB	BB	BB	2			7	1
8	3-9476 #1	2	AA	AA	BB	BB	BB	-	BB	BB	BB	5			8	17
9	3-9476 #9	2	AA	AA	BB	BB	BB	BB	BB	BB	BB	5			Total	87
10	3-9476 #11	2	AA	AA	BB	BB	BB	BB	BB	BB	BB	5
11	3-9476 #12	2	AA	AA	BB	BB	BB	BB	BB	BB	BB	5
12	3-9476 #16	2	AA	AA	BB	BB	BB	BB	BB	BB	BB	5
13	3-9476 #23	2	AA	AA	BB	BB	BB	BB	BB	BB	BB	5
14	3-9476 #24	2	AA	AA	BB	BB	BB	BB	BB	BB	BB	5
15	3-9476 #27	2	AA	AA	BB	BB	BB	BB	BB	BB	BB	5
16	3-9452 #10	2	AB	AB	AB	AB	AB	AB	AB	AA	AA	7
17	3-9452 #1	2	AB	AB	AB	AB	AB	-	AB	AB	AA	6
18	3-9452 #6	2	AB	AB	AB	AB	AB	AB	-	AB	AA	6
19	3-9452 #8	2	AB	AB	AB	AB	AB	AB	AB	AB	AA	6
20	3-9452 #12	2	AB	AB	AB	AB	AB	AB	AB	AB	AA	6
21	3-9455 #3	2	AB	-	AB	AB	AB	AB	AB	AB	AA	6
22	3-9455 #5	2	AB	AB	AB	AB	AB	AB	AB	AB	AA	6
23	3-9455 #6	2	AB	AB	AB	AB	AB	AB	AB	AB	AA	6
24	3-9455 #7	2	AB	AB	AB	AB	AB	AB	AB	AB	AA	6
25	3-9455 #8	2	AB	AB	AB	AB	AB	-	AB	AB	AA	6
26	3-9455 #9	2	AB	AB	AB	AB	AB	-	AB	AB	AA	6
27	3-9455 #10	2	AB	AB	AB	AB	AB	AB	AB	AB	AA	6
28	3-9455 #11	2	AB	AB	AB	AB	AB	AB	AB	AB	AA	6
29	3-9452 #18	2	AB	AB	AB	AB	-	AB	AB	AB	AA	6
30	3-9452 #20	2	AB	AB	AB	AB	AB	AB	AB	AB	AA	6
31	3-9452 #21	2	AB	AB	AB	AB	AB	AB	AB	AB	AA	6
32	3-9452 #22	2	AB	AB	AB	AB	AB	AB	AB	AB	AA	6
33	3-9452 #25	2	AB	AB	AB	AB	AB	AB	AB	AB	AA	6
34	3-9452 #27	2	AB	-	AB	AB	AB	AB	AB	AB	AA	6
35	3-9452 #28	2	AB	AB	AB	AB	AB	AB	AB	AB	AA	6
36	3-9452 #29	2	AB	AB	AB	AB	AB	AB	AB	AB	AA	6
37	3-9452 #32	2	AB	AB	AB	AB	AB	AB	AB	AB	AA	6
38	3-9455 #13	2	AB	AB	AB	AB	AB	AB	AB	AB	AA	6
39	3-9455 #16	2	AB	AB	AB	AB	AB	AB	AB	AB	AA	6
40	3-9455 #17	2	AB	AB	AB	AB	AB	AB	AB	AB	AA	6
41	3-9455 #18	2	AB	AB	AB	AB	AB	AB	AB	AB	AA	6
42	3-9455 #23	2	AB	AB	AB	AB	AB	AB	AB	AB	AA	6
43	3-9455 #24	2	AB	AB	AB	AB	AB	AB	AB	AB	AA	6
44	3-9455 #25	2	AB	AB	AB	AB	AB	AB	AB	AB	AA	6
45	3-9455 #26	2	AB	AB	AB	AB	AB	AB	AB	AB	AA	6
46	3-9455 #29	2	AB	AB	AB	AB	AB	AB	AB	AB	AA	6
47	3-9455 #31	2	AB	AB	AB	AB	AB	AB	AB	AB	AA	6
48	3-9491 #5	2	AB	AB	AB	AB	AB	-	AB	AB	BB	2
49	3-9506 #2	4	AB	AA	AA	AA	AA	AA	AA	AA	AA	8
50	3-9506 #7	4	AB	AA	AA	AA	AA	AA	AA	AA	AA	8
51	3-9506 #8	4	AB	AA	AA	AA	AA	AA	AA	AA	AA	8
52	3-9506 #9	4	AB	AA	AA	AA	AA	AA	AA	AA	AA	8
53	3-9506 #10	4	AB	AA	AA	AA	AA	AA	AA	AA	AA	8
54	3-9506 #11	4	AB	AA	AA	AA	AA	AA	AA	AA	AA	8
55	3-9506 #13	4	AB	AA	AA	AA	AA	AA	AA	AA	AA	8
56	3-9506 #15	4	AB	AA	AA	AA	AA	AA	AA	AA	AA	8
57	3-9506 #16	4	AB	AA	AA	AA	-	AA	AA	AA	AA	8
58	3-9506 #18	4	AB	AA	AA	AA	AA	AA	AA	AA	AA	8
59	3-9506 #21	4	AB	AA	AA	AA	-	AA	AA	AA	AA	8
60	3-9506 #1	4	BB	AA	AA	AA	AA	AA	AA	AA	AA	8
61	3-9506 #3	4	BB	AA	AA	AA	AA	AA	AA	AA	AA	8
62	3-9506 #4	4	BB	AA	AA	AA	AA	AA	AA	AA	AA	8
63	3-9506 #12	4	BB	AA	AA	AA	AA	AA	AA	AA	AA	8
64	3-9506 #17	4	BB	AA	AA	AA	AA	AA	AA	AA	AA	8
65	3-9506 #22	4	BB	AA	AA	-	-	AA	AA	AA	AA	8
66	3-9476 #2	2	AB	AB	BB	BB	BB	BB	BB	BB	BB	2
67	3-9476 #4	2	AB	AB	BB	BB	BB	BB	BB	BB	BB	2
68	3-9476 #6	2	AB	AB	BB	BB	BB	BB	BB	BB	BB	2
69	3-9476 #7	2	AB	AB	BB	BB	BB	BB	BB	BB	BB	2
70	3-9476 #10	2	AB	AB	BB	BB	BB	BB	BB	BB	BB	2
71	3-9476 #13	2	AB	AB	BB	BB	BB	BB	BB	BB	BB	2
72	3-9476 #18	2	AB	AB	BB	BB	BB	BB	BB	BB	BB	2
73	3-9476 #19	2	AB	AB	BB	BB	BB	BB	BB	BB	BB	2
74	3-9476 #20	2	AB	AB	BB	BB	BB	BB	BB	BB	BB	2
75	3-9476 #25	2	AB	AB	BB	BB	BB	BB	BB	BB	BB	2
76	3-9452 #2	2	BB	BB	BB	BB	BB	-	-	BB	AA	6
77	3-9452 #3	2	BB	BB	BB	BB	BB	-	BB	BB	AA	6
78	3-9452 #7	2	BB	BB	BB	BB	BB	BB	BB	BB	AA	6
79	3-9452 #9	2	BB	BB	BB	-	BB	BB	BB	BB	AA	6
80	3-9455 #1	2	BB	BB	BB	BB	BB	BB	BB	BB	AA	6
81	3-9452 #13	2	BB	BB	BB	BB	BB	BB	BB	BB	AA	6
82	3-9452 #14	2	BB	BB	BB	BB	BB	BB	BB	BB	AA	6
83	3-9452 #15	2	BB	BB	BB	BB	BB	BB	BB	BB	AA	6
84	3-9452 #16	2	BB	BB	BB	BB	BB	-	BB	BB	AA	6
85	3-9452 #24	2	BB	BB	BB	BB	BB	BB	BB	BB	AA	6
86	3-9452 #26	2	BB	BB	BB	BB	BB	BB	BB	BB	AA	6
87	3-9455 #22	2	BB	BB	BB	BB	-	BB	BB	BB	AA	6
AA = Susceptible (rr) allele; AB = Heterozygous allele (Rr); BB = Resistant (RR) allele; -= missing data.
Phenotypic evaluation with race 31-1 was done using a scale from Stavely and Pastor-Corrales (1989). Standard bean rust grading scale: 1 = no visible symptoms; 2, 2+ = Necrotic spots without sporulation; f2 = faint and tiny chlorotic spots; 3 = Tiny uredinia (sporulating pustules) less than 0.3 mm in diameter; 4 = Medium uredinia, 0.3-0.5 mm in diameter (Large sporualting pustules); 5 = Large ure…
