# Supplementary material for: Fine Mapping of Ur-3, a Historically Important Rust Resistance Locus in Common Bean
Source: G3 (Bethesda). 2016 Dec 27;7(2):557–69. doi: 10.1534/g3.116.036061 (PMC5295601; doi:10.1534/g3.116.036061)
Supplement: Supplementary file 15 [file 557TableS7.xlsx]

## Sheet: Table S7
Table S7. Rust phenotype of eighteen sequenced common bean varieties with races 22-6, 31-1, 31-22, and 22-52 of Uromyces appendiculatus.
Origin	Bean Genotype	Plant #	Race of Uromyces appendiculatus
			22-6	31-1	31-22	22-52
CONTROL	Pinto 114	1	4,5	4,5	4,5	4,5
CONTROL	Pinto 114	2	4,5	4,5	4,5	4,5
CONTROL	Pinto 114	3	4,5	4,5	4,5	4,5
CONTROL	Pinto 114	4	4,5	4,5	4,5	4,5
CONTROL	PI181996	1	f2	f2	f2	4,5
CONTROL	PI181996	2	f2	f2	f2	4,5
CONTROL	PI181996	3	f2	f2	f2	4,5
CONTROL	PI181996	4	f2	f2	f2	4,5
CONTROL	EARLY GALLATIN	1	2+	4,5	4,5	2+
CONTROL	EARLY GALLATIN	2	2+	4,5	4,5	2+
CONTROL	EARLY GALLATIN	3	2+	4,5	4,5	2+
CONTROL	EARLY GALLATIN	4	2+	4,5	4,5	2+
CONTROL	AURORA	1	4,5	2+	4,5	2+
CONTROL	AURORA	2	4,5	2+	4,5	2+
CONTROL	AURORA	3	4,5	2+	4,5	2+
CONTROL	AURORA	4	4,5	2+	4,5	2+
SONG ET AL 2015	JALO EPP 558	1	4,5	4,5	4,5	4,5
SONG ET AL 2015	JALO EPP 558	2	4,5	1	4,5	4,5
SONG ET AL 2015	JALO EPP 558	3	4,5	4,5	4,5	4,5
SONG ET AL 2015	JALO EPP 558	4	4,5	4,5	4,5	4,5
SONG ET AL 2015	JALO EPP 558	5	4,5	4,5	4,5	4,5
SONG ET AL 2015	MICHELITE	1	4,5	4,5	4,5	4,5
SONG ET AL 2015	MICHELITE	2	4,5	4,5	4,5	4,5
SONG ET AL 2015	MICHELITE	3	4,5	4,5	1	4,5
SONG ET AL 2015	MICHELITE	4	4,5	4,5	4,5	4,5
SONG ET AL 2015	MICHELITE	5	4,5	4,5	4,5	4,5
SONG ET AL 2015	MATTERHORN	1	4	2	4	2
SONG ET AL 2015	MATTERHORN	2	4	2	4	2
SONG ET AL 2015	MATTERHORN	3	4	2	4	2
SONG ET AL 2015	MATTERHORN	4	4	1	4	2
SONG ET AL 2015	MATTERHORN	5	4	2	4	2
SONG ET AL 2015	MATTERHORN	6	4	2	4	2
SONG ET AL 2015	SIERRA	1	4	2	4	2
SONG ET AL 2015	SIERRA	2	4	2	4	2
SONG ET AL 2015	SIERRA	3	4	2	4	2
SONG ET AL 2015	SIERRA	4	4	2	4	2
SONG ET AL 2015	SIERRA	5	4	2	4	2
SONG ET AL 2015	RED HAWK	1	4,5	4,5	4,5	4,5
SONG ET AL 2015	RED HAWK	2	4,5	4,5	4,5	4,5
SONG ET AL 2015	RED HAWK	3	4,5	4,5	4,5	4,5
SONG ET AL 2015	RED HAWK	4	4,5	4,5	4,5	4,5
SONG ET AL 2015	RED HAWK	5	4,5	4,5	4,5	4,5
SONG ET AL 2015	RED HAWK	6	4,5	4,5	4,5	4,5
SONG ET AL 2015	KARDINAL	1	4,5	4,5	4,5	4,5
SONG ET AL 2015	KARDINAL	2	4,5	4,5	4,5	4,5
SONG ET AL 2015	KARDINAL	3	4,5	4,5	4,5	4,5
SONG ET AL 2015	KARDINAL	4	4,5	4,5	4,5	4,5
SONG ET AL 2015	KARDINAL	5	4,5	4,5	4,5	4,5
SONG ET AL 2015	KARDINAL	6	4,5	4,5	4,5	4,5
SONG ET AL 2015	BAT93	1	4,5	4,5	4,5	4,5
SONG ET AL 2015	BAT93	2	4,5	4,5	4,5	4,5
SONG ET AL 2015	BAT93	3	4,5	4,5	4,5	4,5
SONG ET AL 2015	BAT93	4	4,5	4,5	4,5	4,5
SONG ET AL 2015	BAT93	5	4,5	4,5	4,5	4,5
SONG ET AL 2015	BAT93	6	4,5	4,5	4,5	4,5
SONG ET AL 2015	UC WHITE	1	4,5	4,5	4,5	4,5
SONG ET AL 2015	UC WHITE	2	4,5	4,5	4,5	4,5
SONG ET AL 2015	UC WHITE	3	4,5	4,5	4,5	4,5
SONG ET AL 2015	UC WHITE	4	4,5	4,5	4,5	4,5
SONG ET AL 2015	UC WHITE	5	4,5	4,5	4,5	4,5
SONG ET AL 2015	UC WHITE	6	4,5	4,5	4,5	4,5
SONG ET AL 2015	STAMPEDE	1	4,5	2+	4,5	2+
SONG ET AL 2015	STAMPEDE	2	4,5	2+	4,5	2+
SONG ET AL 2015	STAMPEDE	3	4,5	2+	4,5	2+
SONG ET AL 2015	STAMPEDE	4	4,5	2+	4,5	2+
SONG ET AL 2015	STAMPEDE	5	4,5	2+	4,5	2+
SONG ET AL 2015	STAMPEDE	6	4,5	2+	4,5	2+
SONG ET AL 2015	T-39	1	4,5	2+	4,5	2+
SONG ET AL 2015	T-39	2	4,5	2+	4,5	2+
SONG ET AL 2015	T-39	3	4,5	2+	4,5	2+
SONG ET AL 2015	T-39	4	4,5	1	4,5	2+
SONG ET AL 2015	T-39	5	4,5	2+	4,5	2+
SONG ET AL 2015	T-39	6	4,5	2+	4,5	2+
SONG ET AL 2015	LAKER	1	f2	4	f2	f2
SONG ET AL 2015	LAKER	2	f2	4	f2	f2
SONG ET AL 2015	LAKER	3	f2	4	f2	f2
SONG ET AL 2015	LAKER	4	f2	4	f2	f2
SONG ET AL 2015	LAKER	5	f2	4	f2	f2
SONG ET AL 2015	Cornell 49-242	1	4	4	4	4
SONG ET AL 2015	Cornell 49-242	2	4	4	4	4
SONG ET AL 2015	Cornell 49-242	3	4	4	4	4
SONG ET AL 2015	Cornell 49-242	4	4	4	4	4
SONG ET AL 2015	Cornell 49-242	5	4	4	4	4
SONG ET AL 2015	Cornell 49-242	6	4	4	4	4
SONG ET AL 2015	C 20	1	4	2	4	2
SONG ET AL 2015	C 20	2	4	2	4	2
SONG ET AL 2015	C 20	3	4	2	4	1
SONG ET AL 2015	C 20	4	4	2	4	2
SONG ET AL 2015	C 20	5	4	2	4	2
SONG ET AL 2015	C 20	6	4	1	4	2
SONG ET AL 2015	BUCKSKIN	1	4,5	4	4,5	4
SONG ET AL 2015	BUCKSKIN	2	4,5	4	1	4,5
SONG ET AL 2015	BUCKSKIN	3	1	4	4	4
SONG ET AL 2015	BUCKSKIN	4	4,5	4	4,5	4
SONG ET AL 2015	BUCKSKIN	5	4,5	4	4,5	4,5
SONG ET AL 2015	BUCKSKIN	6	4,5	4	4,5	4,5
SONG ET AL 2015	FIERO	1	4,5	4	1	4,5
SONG ET AL 2015	FIERO	2	4,5	4	4,5	4
SONG ET AL 2015	FIERO	3	4,5	4	4,5	4,5
SONG ET AL 2015	FIERO	4	4,5	4	4,5	4
SONG ET AL 2015	FIERO	5	4,5	1	4,5	4
SONG ET AL 2015	LARK	1	NA	4,5	4,5	2
SONG ET AL 2015	LARK	2	NA	4,5	4,5	2+
SONG ET AL 2015	LARK	3	NA	4,5	4,5	2
SONG ET AL 2015	LARK	4	NA	4	4	2
SONG ET AL 2015	LARK	5	NA	4,5	4,5	1
SONG ET AL 2015	LARK	6	NA	4,5	4,5	2+
SONG ET AL 2015	UI 906	1	4,5	1	1	4,5
SONG ET AL 2015	UI 906	2	1	4	4	4
SONG ET AL 2015	UI 906	3	4,5	4	4,5	4
SONG ET AL 2015	UI 906	4	4,5	4	4,5	4,5
SONG ET AL 2015	UI 906	5	4	4	4	4,5
SONG ET AL 2015	UI 906	6	4,5	4,5	4,5	1
SONG ET AL 2015	Cal Early	1	4,5	4,5	4,5	4
SONG ET AL 2015	Cal Early	2	1	1	1	4,5
SONG ET AL 2015	Cal Early	3	1	4	4	4
SONG ET AL 2015	Cal Early	4	4,5	4	4,5	4
SONG ET AL 2015	Cal Early	5	4,5	4	4,5	4
SONG ET AL 2015	Cal Early	6	4,5	4	1	4
REF GENOME	G19833	1	1	3	1	3f2
REF GENOME	G19833	2	3	3	3,4	3f2
REF GENOME	G19833	3	3	3	3,4	3f2
REF GENOME	G19833	4	3	3	4	3f2
REF GENOME	G19833	5	1	3	4	1
REF GENOME	G19833	6	3	3	4	3f2
Phenotypic evaluations were conducted using a scale from Stavely and Pastor-Corrales (1989). Standard bean rust grading scale: 1 = no visible symptoms; 2, 2+ = Necrotic spots without sporulation; f2 = faint and tiny chlorotic spots; 3 = Tiny uredinia (sporulating pustules) less than 0.3 mm in diameter; 4 = Medium uredinia, 0.3-0.5 mm in diameter (Large sporualting pustules); 5 = Large uredinia, 0…
